# Supplementary material for: Rapid Proteomic Characterization of Bacteriocin-Producing Enterococcus faecium Strains from Foodstuffs
Source: Int J Mol Sci. 2022 Nov 10;23(22):13830. doi: 10.3390/ijms232213830 (PMC9697693; doi:10.3390/ijms232213830)
Supplement: Supplementary file 1 [file ijms-23-13830-s001.zip]

Archive with 2 entries (2 files):
- suplementary_tables.xlsx
- supplementary_figure.pdf
